# Supplementary material for: Outcomes of primary rhegmatogenous retinal detachment repair with extensive scleral-depressed vitreous removal and dynamic examination
Source: PLoS One. 2020 Sep 24;15(9):e0239138. doi: 10.1371/journal.pone.0239138 (PMC7514044; doi:10.1371/journal.pone.0239138)
Supplement: S1 Data — (XLSX) [file pone.0239138.s001.xlsx]

## Sheet: Anonymized
Sex	Ethnicity	Surgeon	Flashes?	New Floaters?	Curtain?	Length of symptoms (days)	Surgical eye	Contralateral eye	Prior intra-ocular surgery	Prior surgery contralateral eye	Lattice degeneration surgical eye	Lattice contralateral eye	Concomittant Retinal disease	Retinal disease contralateral eye	Proliferative Vitreoretinopathy	PVR contralateral eye	Date of PVR Diagnosis contralateral eye	Posterior Vitreous Detachment	Date of PVD diagnosis of surgical eye	PVD contralateral eye	Date of PVD Diagnosis contralateral eye	Break type surgical eye (tear, hole, dialysis, mixed)	Number of breaks	# Quadrants of breaks surgical eye (1,2,3, >3)	Quadrant of breaks surgical eye	Superior vs Inferior vs Both	Break type contralateral eye (tear, hole, dialysis, mixed)	# breaks contralateral eye	# Quadrants of breaks contralateral eye (1,2,3, >3)	Quadrant of breaks contralateral eye	Type of RD	# Quadrants of RD	Quadrants of RD? (ST, SN, IN, IT)	Type of retinal detachment repair	PPV gauge (23, 25, 27)	Type of tamponade (C3F8, SF6, SO)	Membrane Peel	Triescence	Viewing system	Drainage (through break, retinotomy, PFO)	Lens Status at Presentation	Best-Corrected Visual Acuity (BCVA) at Presentation	BCVA at 1 month follow up	Lens Status 1 month follow up	BCVA at 3 month follow up	Lens Status at 3 month follow up	BCVA at last follow up	Lens status at last follow up	Length of follow up (days)
Male	White	LAK	Yes	No	Yes	21	OS	OD	No	cryo/pneumatic retinopexy,PPV/MP/EL (Mac-on RD), PPV/submacular PFO removal/air, CE/PCIOL, YAG	Yes	No	choroidal detachment, vitreous pigment	RPE changes	Yes (PVR Grade A)	Yes (ERM)	2017-02-08	No	No	s/p PPV	s/p PPV	tear	2	2	ST, IT	superior and inferior	No	No	No	No	Mac-off	4	SN, ST, IT, IN (almost total)	PPV	25	C3F8	Yes	Yes	Resight	FAX	phakic	20/25 -2	20/600	phakic	Unknown	phakic	20/60-1	phakic	721
Male	Unavailable	JBM	No	No	No	180	OD	OS	No	No	Yes	Yes	No	No	No	No	No	No	No	No	No	dialysis	1	1	IT	inferior	No	No	No	No	Mac-off	4	SN, IN, IT, ST (total)	SB/PPV	25	C3F8	Yes	No	Resight	PFO	phakic	HM	CF at 2 ft	phakic	CF at 2 ft	phakic	CF 2 ft	clear	591
Male	White	JBM	No	No	No	5	OD	OS	No	No	No	Yes	meridional folds	CRA	Yes (PVR Grade B)	No	No	Yes	2017-05-19	No	No	tear	1	2	IT, ST	superior and inferior	No	No	No	No	Mac-off	4	SN, ST, IT, IN	PPV	25	C3F8	Yes	Yes	Resight	PFO	phakic	HM	20/100 -2	phakic	CF @ face	phakic	20/50-1+2	PCIOL	864
Female	White	JBM	No	No	Yes	1	OS	OD	CE/PCIOL	CE/PCIOL, YAG	No	No	No	No	No	No	No	Yes	2017-09-14	Yes	2017-09-14	tear, hole (operculated)	2	3	ST, IT, IN	superior and inferior	No	No	No	No	Mac-off	2	ST, IT (12-5:30)	PPV	25	C3F8	No	No	Resight	drainage retinotomy	PCIOL	CF 2 FT	20/125 +2	PCIOL	CF	aphakic	20/63-2+3	PCIOL	729
Male	White	JBM	No	Yes	No	21	OS	OD	No	No	No	No	VH	No	No	No	No	Yes	2016-12-30	No	No	tear	2	1	SN	superior	No	No	No	No	Mac-off	4	IN, SN, ST, IT (7-4:30)	PPV	25	C3F8	No	No	Resight	FAX	phakic	HM	20/80	phakic	20/80 -2+3	phakic	20/25	PCIOL	696
Male	White	JBM	Yes	Yes	Yes	3	OD	OS	No	No	Yes	No	VH	No	Yes (PVR Grade B)	No	No	Yes	2017-10-13	Yes	2018-01-31	tear	1	1	ST	superior	No	No	No	No	Mac-off	1	ST	PPV	25	C3F8	No	No	Resight	FAX	phakic	20/80	20/63 -2	phakic	20/80 -2	phakic	20/30	PCIOL	389
Female	White	JBM	Yes	Yes	Yes	10	OS	OD	CE/PCIOL	CE/PCIOL	No	No	No	No	No	No	No	Yes	2016-09-18	Yes	2016-09-18	tear	1	1	ST	superior	No	No	No	No	Mac-off	2	ST, SN (11-2:30)	PPV	25	C3F8	Νο	No	Resight	FAX	PCIOL	20/30 -2	20/125	PCIOL	20/80 -1	PCIOL	20/70-1	PCIOL	676
Male	White	DMW	No	No	No	Unknown	OD	OS	No	CE/PCIOL, PPV/EL (RD)	Yes	Yes	No	No	Yes (PVR, grade A)	Yes (ERM)	2016-03-28	Yes	2015-11-02	s/p PPV	s/p PPV	hole	1	1	IT	inferior	No	No	No	No	Mac-on	1	IT	SB/PPV	23	C3F8	No	Yes	Resight	FAX	phakic	20/30	HM	phakic	20/80 -1	phakic	20/50 -2	PCIOL	118
Female	White	LAK	No	Yes	No	5	OD	OS	No	No	No	No	No	No	No	No	No	Yes	2016-04-07	Yes	2016-04-07	tear	1	1	ST	superior and inferior	No	No	No	No	Mac-off	2	ST, SN (9-1:30)	PPV	23	SF6	No	No	Resight	FAX	phakic	20/200	20/60	phakic	20/80	phakic	20/30 +1	PCIOL	528
Male	White	JBM	No	Yes	Yes	3	OD	OS	No	No	No	No	pigmented ora bay vs HST at 9, vit tags	CR scars	No	Yes	2016-02-26	Yes	2016-02-26	Yes	2015-02-26	tear	1	1	SN	superior	No	No	No	No	Mac-off	3	IT, ST, SN (8-1)	PPV	25	C3F8	No	No	Resight	FAX	phakic	CF 4 ft	20/63-2	phakic	20/80	phakic	20/63+2	phakic	420
Male	White	DMW	No	No	No	2	OS	OD	No	No	Yes	No	No	vitreous skirt, tags	No	Yes (ERM)	2018-05-09	Yes	2017-07-19	Yes	2017-09-26	hole	1	2	SN, ST	superior	tear	1	1	ST	Mac-off	3	SN, ST, IT (9-4)	PPV	23	C3F8	No	Yes	Resight	drainage retinotomy	phakic	20/500	20/80	phakic	20/70 +1	phakic	20/40-2	PCIOL	489
Male	White	JBM	No	No	No	8	OS	OD	CE/IOL, PKP	PKP, CE/PCIOL	No	No	No	No	Yes (PVR Grade B)	No	No	Yes	2017-01-20	No	No	tear, hole	4	3	ST, IT, IN	superior and inferior	No	No	No	No	Mac-off	4	ST, IT, IN, SN (total)	PPV	25	C3F8	No	Yes	Resight	FAX	PCIOL	20/400	20/125	PCIOL	20/70 -2	PCIOL	20/63-2	PCIOL	804
Male	White	JBM	Yes	No	No	14	OS	OD	No	No	No	No	dot blot hemorrhage ST, pavingstone degeneration	pavingstone degeneration	No	No	No	Yes	2017-12-05	No	No	tear, hole	4	4	SN, ST, IT, IN	superior and inferior	No	No	No	No	Mac-off	4	SN, ST, IT, IN (11:30-7)	PPV	25	C3F8	No	No	Resight	drainage retinotomy	phakic	20/60 -1	20/80	phakic	20/70 - +1	phakic	20/25	PCIOL	365
Male	White	JBM	No	Yes	Yes	3	OS	OD	No	No	No	No	No	No	No	No	No	Yes	2016-04-21	Yes	2017-09-13	tear	2	1	ST	superior	tear	2	1	SN	Mac-off	2	SN, ST (10:30-3)	PPV	25	C3F8	No	No	BIOM	FAX	phakic	HM	20/80 -2	phakic	20/63-1	phakic	20/20 -2	PCIOL	378
Male	Black	JBM	Yes	Yes	No	1	OS	OD	No	No	No	No	No	No	No	No	No	Yes	2017-05-12	No	No	tear	2	1	ST	superior	No	No	No	No	Mac-off	2	ST, IT (12-4)	PPV	25	C3F8	Yes	Yes	Resight	FAX	phakic	20/300	20/80 -1	phakic	20/63	phakic	20/30-2	PCIOL	360
Male	Black	JBM	No	No	Yes	7	OS	OD	No	No	No	No	No	No	No	No	No	Yes	2015-12-16	No		tear	multiple, >3	1	S	superior	No	No	No	No	Mac-off	2	ST, IT (1-6)	PPV	23	C3F8	No	No	Resight	FAX	phakic	20/200 -2	20/50 -2	phakic	20/63	phakic	20/20-3	PCIOL	140
Male	White	JBM	No	No	No	8	OD	OS	No	No	Yes	No	No	No	No	No	No	Yes	2015-11-14	Yes	2015-11-14	tear, hole	5	2	IT, ST	superior and inferior	hole (operculated)	1	1	SN	Mac-off	2	IT, ST (6-12)	PPV	25	C3F8	No	No	Resight	FAX	phakic	CF at 5 ft	20/30 -1	phakic	20/63	phakic	20/30 -2	PCIOL	151
Female	White	JBM	No	No	No	2	OD	OS	No	LASIK, laser (retinal tear), CE/PCIOL, PPV/EL (RD)	Yes	No	No	No	No	Yes (ERM)	2017-12-28	No	No	s/p PPV	s/p PPV	tear	multiple, >3	4	S,T,I	superior and inferior	No	No	No	No	Mac-off	2	ST, SN	PPV	25	C3F8	No	Yes	Resight	FAX	phakic	CF X 2 ft	20/200 -1	phakic	20/600	phakic	CF 1 ft	PCIOL	400
Female	White	DMW	No	Yes	No	7	OS	OD	No	No	Yes	Yes	VH, pigment ST	CRA	No	No	No	No	No	No	No	tear	multiple, >3	2	SN, ST	superior	No	No	No	No	Mac-off	2	SN, ST (9-3)	PPV	23	C3F8	Yes	Yes	Resight	FAX	phakic	HM	20/60 -1	phakic	20/60-2	phakic	20/30 -2	PCIOL	596
Male	White	JBM	No	No	Yes	60	OS	OD	No	No	No	No	drusen, hydration lines vs folds in macula	drusen	Yes (PVR Grade A)	No	No	Yes	2017-12-01	No	No	tear	5	3	ST, IT, IN	superior and inferior	No	No	No	No	Mac-off	4	ST, IT, IN, SN	PPV	25	C3F8	Yes	Yes	Resight	FAX	phakic	CF at face	20/50	phakic	20/60-2	phakic	20/25	PCIOL	386
Male	White	LAK	No	Yes	No	5	OS	OD	No	No	No	No	drusenoid RPE elevations, VH	drusenoid RPE elevations	No	No	No	Yes	2017-10-21	Yes	2018-07-06	tear	2	2	SN, ST	superior	No	No	No	No	Mac-off	3	IN, SN, ST (8:30-3)	PPV	25	C3F8	No	No	Resight	FAX	phakic	CF at 2 ft	20/80 -2	phakic	20/60 -1	phakic	20/30	PCIOL	615
Male	White	LAK	No	Yes	No	2	OD	OS	CE/PCIOL	CE/PCIOL, SB/PPV/EL (Mac-on RRD), LR (retinal tears)	Yes	Yes	VH, vit tufts ST	No	No	Yes (ERM)	2014-06-27	Yes	2013-03-22	s/p PPV	s/p PPV	tear, hole	5	4	IT, ST, SN, IN	superior and inferior	No	No	No	No	Mac-on	2	IT, ST (6-10)	SB/PPV	23	C3F8	No	No	Resight	FAX	PCIOL	20/20	20/40	PCIOL	20/60 -1	PCIOL	20/20 -2	PCIOL	601
Male	White	LAK	Yes	No	No	5	OD	OS	No	No	Yes	Yes	No	No	No	No	No	No	No	No	No	tear	1	1	IT	inferior	No	No	No	No	Mac-off	1	IT	PPV	23	C3F8	No	Yes	Resight	FAX	phakic	20/400	20/50 +2	phakic	20/60	phakic	20/20	PCIOL	528
Female	White	JBM	No	Yes	No	4	OS	OD	No	No	Yes	No	corrigated folds	No	No	No	No	Yes	2017-02-06	No	No	hole	multiple, >3	2	SN, ST	superior	No	No	No	No	Mac-off	2	ST, IT (12-6)	PPV	25	C3F8	No	Yes	Resight	drainage retinotomy	phakic	20/100	20/40 +2	phakic	20/60	phakic	20/30	PCIOL	659
Male	White	JBM	No	No	No	3	OD	OS	No	No	No	No	tuft SN	CRS	No	No	No	Yes	2015-10-24	Yes	2015-10-24	tear	1	1	ST	superior	tear	1	1	ST	Mac-off	3	IT, ST, SN (7-12:30)	PPV	23	C3F8	No	No	Resight	FAX	phakic	HM	20/70 +1	phakic	20/60	phakic	20/20	PCIOL	832
Female	White	DMW	Yes	Yes	No	3	OD	OS	No	No	No	Yes	No	No	No	Yes (ERM)	2016-10-10	Yes	2016-09-11	Yes	2016-09-11	tear	3	2	ST, SN	superior	tear	7	4	SN, ST, IT, IN	Mac-on	2	ST, SN	PPV	23	C3F8	No	Yes	Resight	FAX	phakic	20/50	20/40 +2	phakic	20/60	phakic	20/20-2	PCIOL	392
Female	White	JBM	No	No	Yes	30	OS	OD	No	No	Yes	No	pigmentation inferiorly	No	No	No	No	Yes	2017-09-16	Yes	2017-09-19	tear	1	1	ST	superior	No	No	No	No	Mac-off	2	ST, IT (12:30-5)	PPV	25	C3F8	No	No	Resight	FAX	phakic	20/400	20/300	phakic	20/500	phakic	20/60	PCIOL	276
Male	White	LAK	No	No	No	1	OD	OS	CE/PCIOL	CE/PCIOL	No	No	No	No	No	No	No	Yes	2017-10-21	Yes	2017-10-21	tear	2	2	ST, SN	superior	No	No	No	No	Mac-off	2	ST, SN (9-3)	PPV	25	SO	No	No	Resight	FAX	PCIOL	LP	20/400	PCIOL	20/500	PCIOL	20/500	PCIOL	904
Male	White	LAK	Yes	Yes	No	7	OD	OS	No	No	Yes	Yes	meridional fold SN	varix of the vortex vein ampulla SN	No	Yes (ERM)	2018-07-20	Yes	2017-12-27	No	No	tear	2	2	ST, IT	superior and inferior	hole (operculated)	1	1	ST	Mac-off	2	IT, ST (8:30-12)	PPV	25	C3F8	No	No	Resight	FAX	phakic	20/30-2	20/60 -1	phakic	20/50-1	phakic	20/20-3	PCIOL	681
Male	White	LAK	No	No	No	14	OS	OD	CE/PCIOL	CE/PCIOL, YAG	No	No	choroidal nevus, pigmentary changes inferiorly	No	No	No	No	Yes	2016-08-15	Yes	2016-08-15	tear	2	1	SN	superior	No	No	No	No	Mac-off	4	SN, ST, IT, IN (total)	PPV	23	C3F8	No	No	Resight	FAX	PCIOL	HM	20/70 +1	PCIOL	20/50 -3	PCIOL	20/50	PCIOL	162
Male	White	JBM	No	Yes	Yes	28	OS	OD	No	No	No	No	reticular changes	reticular changes	No	No	No	Yes	2015-03-25	Yes	2015-03-25	tear, hole	3	1	ST	superior	No	No	No	No	Mac-off	1	ST	PPV	25	C3F8	No	No	Resight	FAX	phakic	20/30 +1	20/32 -1	phakic	20/50 -2 +1	phakic	20/20-3	PCIOL	515
Male	White	JBM	Yes	Yes	Yes	10	OD	OS	No	No	Yes	Yes	No	meridional fold complex 12:30	No	No	No	Yes	2016-04-21	No	No	tear, hole	2	1	SN	superior	hole	1	inferiorly	inferiorly	Mac-off	2	SN, ST (9-1:30)	PPV	23	C3F8	No	No	BIOM	FAX	phakic	HM	20/80-2	phakic	20/50 -2	phakic	20/25 -2+2	PCIOL	191
Female	White	JBM	Unknown	Unknown	Unknown	Unknown	OD	OS	No	No	Yes	No	No	No	No	No	No	Yes	2017-06-15	Yes	2017-06-15	tear, hole	3	2	ST, SN	superior	No	No	No	No	Mac-off	2	ST, SN (9-3)	PPV	25	C3F8	No	Yes	Resight	FAX	phakic	CF	20/80 -1	phakic	20/50 -2	phakic	20/30+1	PCIOL	393
Male	White	LAK	No	Yes	No	1	OD	OS	No	No	Yes	Yes	VH	AV crossing changes	No	No	No	No	No	Yes	2017-03-16	tear, hole	multiple, >3	2	ST, SN	superior	No	No	No	No	Mac-on	2	ST, SN	PPV	25	SF6	No	No	Resight	FAX	phakic	CF	20/30	phakic	20/50 -2	phakic	20/30-1	PCIOL	766
Male	White	LAK	No	No	Yes	120	OD	OS	No	No	No	Yes	No	No	Yes (PVR Grade B)	Yes (ERM)	2016-07-18	Yes	2016-04-05	Yes	2016-08-15	tear	1	1	IN	inferior	tear	3	2	SN, ST	Mac-off	4	SN, IN, IT, ST (10-8)	SB/PPV	23	C3F8	No	No	Resight	FAX	phakic	20/125	20/40	phakic	20/50 -2	phakic	20/25	PCIOL	520
Female	White	JBM	Yes	Yes	No	1	OS	OD	CE/PCIOL	SB	No	No	No	No	No	No	No	Yes	2016-10-20	No	No	tear	multiple, >3	2	IN, ST	superior and inferior	No	No	No	No	Mac-off	3	ST, IT, IN (12-5, 6:30-9)	PPV	25	C3F8	No	Yes	Resight	drainage retinotomy	PCIOL	20/100 -1	CF 1 ft	PCIOL	20/50 -2	PCIOL	20/63-1	PCIOL	754
Male	White	DMW	No	No	No	2	OS	OD	No	No	No	No	near FTMH	CRA inferior, lamellar hole, drusen	No	Yes (ERM)	2017-07-01	Yes	2017-07-01	No	No	tear	2	1	ST	superior	hole	1	1	SN	Mac-off	3	IN, SN, ST (7-3)	PPV	23	C3F8	No	Yes	Resight	FAX	phakic	20/30	20/70	phakic	20/50 -2	phakic	20/20 -1	PCIOL	92
Male	White	DMW	Yes	No	No	2	OS	OD	No	LR (retinal tear)	Yes	Yes	No	No	No	Yes (ERM, early PVR)	2015-11-02	Yes	2010-12-03	Yes	2015-11-02	tear, hole	2	3	SN, ST, IT	superior and inferior	hole	1	1	IT	Mac-off	1	ST	PPV	23	C3F8	No	No	Resight	FAX	phakic	CF at 21 ft	20/300	phakic	20/50 -2	PCIOL	20/50 -1	PCIOL	133
Male	White	JBM	Yes	Yes	Yes	1	OD	OS	CE/PCIOL	CE/PCIOL	Yes	Yes	No	No	No	No	No	Yes	2016-02-26	Yes	2016-02-26	tear	3	2	ST, SN	superior	No	No	No	No	Mac-off	2	ST, SN (9-1)	PPV	25	C3F8	No	No	Resight	FAX	PCIOL	20/400	20/63 +1	PCIOL	20/50 -2	PCIOL	20/40 -1	PCIOL	729
Male	White	JBM	No	Yes	Yes	30	OD	OS	No	No	No	No	No	No	No	No	No	Yes	2017-05-15	No	No	tear, hole	2	2	ST, SN	superior	No	No	No	No	Mac-on	2	ST, SN (9-3)	PPV	25	C3F8	No	Yes	BIOM	drainage retinotomy	phakic	20/40-1	20/80 -2	phakic	20/50 -1 +2	phakic	20/30-2	PCIOL	389
Male	White	JBM	Yes	No	No	3	OS	OD	No	LASIK	Yes	Yes	No	No	No	Yes	2017-03-27	Yes	2016-04-07	Yes	2016-12-05	tear	1	1	ST	superior	tear	1	1	SN	Mac-on	2	SN, ST (11:30-3)	PPV	25	C3F8	No	No	BIOM	FAX	phakic	20/25 -2+3	20/25	phakic	20/50 -1	phakic	20/20	sulcus IOL	353
Male	White	JBM	Yes	Yes	No	2	OS	OD	CE/PCIOL	CE/PCIOL	Yes	No	No	No	No	No	No	Yes	2016-12-27	Yes	2017-02-16	tear	3	2	SN, ST	superior	No	No	No	No	Mac-off	3	SN, ST, IT (10-5)	PPV	25	C3F8	No	No	Resight	FAX	PCIOL	20/400	20/50 -1 +2	PCIOL	20/50 -1	PCIOL	20/50-1	PCIOL	792
Female	White	JBM	No	Yes	Yes	120	OD	OS	No	No	Yes	No	No	No	No	No	No	Yes	2017-08-16	Yes	2017-08-23	tear	2	1	IN	inferior	No	No	No	No	Mac-on	1	IN (3-6)	SB/PPV	25	C3F8	No	No	Resight	FAX	phakic	20/20 -2	20/30 -3	phakic	20/50 -1	phakic	20/50-1	phakic	99
Female	White	LAK	No	Yes	No	1	OS	OD	No	No	Yes	No	No	No	No	No	No	Yes	2016-11-29	No	No	tear, hole	2	2	ST, SN	superior	No	No	No	No	Mac-on	1	ST	PPV	23	SF6	No	No	Resight	FAX	phakic	20/80	20/30	phakic	20/50	phakic	20/25	PCIOL	523
Male	White	DMW	Yes	No	No	30	OS	OD	No	LR (retinal tear)	No	No	VH, vitreoretinal tuft SN	No	No	Yes (ERM)	2018-01-22	Yes	2017-01-30	Yes	2017-06-08	tear, hole	2	2	ST, IT	superior and inferior	No	No	No	No	Mac-on	1	ST	PPV	23	SO	No	No	Resight	FAX	phakic	20/20	20/100 -1	phakic	20/50	PCIOL	20/20	PCIOL	420
Male	White	JBM	Yes	Yes	Yes	4	OD	OS	No	No	No	No	IN old pigmented hole	No	No	No	No	Yes	2016-07-28	Yes	2016-07-28	tear	1	1	ST	superior	break	1	data missing	data missing	Mac-off	2	ST, SN	PPV	25	C3F8	No	No	Resight	FAX	phakic	20/200	20/100-	phakic	20/400	phakic	20/40	PCIOL	447
Male	White	JBM	Yes	Yes	No	6	OD	OS	No	PPV/SO, SOR/PPV/EL/Air	No	No	pigmentary changes	No	No	Yes	2018-02-15	Yes	2017-06-01	s/p PPV	s/p PPV	tear, hole	giant retinal tear	4	IT, ST, SN, IN	superior and inferior	No	No	No	No	Mac-on	3	IT, ST, SN (7-1)	SB/PPV	25	C3F8	No	Yes	Resight	PFO	phakic	20/30	HM	phakic	20/40 +2	phakic	20/20	PCIOL	718
Male	White	LAK	No	No	No	1	OS	OD	CE/PCIOL	CE/PCIOL, SLT	No	No	retinopexy scar	No	No	No	No	Yes	2016-11-27	Yes	2017-02-10	tear	1	1	IT	inferior	No	No	No	No	Mac-off	3	ST, IT, IN (2:30-7:30)	PPV	25	C3F8	No	No	Resight	drainage retinotomy	PCIOL	20/50 -2	20/40 -1	PCIOL	20/40 +2	PCIOL	20/50+1	PCIOL	558
Male	White	LAK	Yes	No	No	7	OD	OS	CE/PCIOL	CE, cryo (RD)	No	No	retinal tag SN, CR atrophy	CRA, pigmentary changes	No	No	No	Yes	2016-11-26	No	No	tear	1	2	SN, IN	superior and inferior	No	No	No	No	Mac-on	3	SN, IN, IT	PPV	25	C3F8	No	No	Resight	FAX	PCIOL	20/60-1	20/40	PCIOL	20/40 +1	PCIOL	20/40 -1	PCIOL	384
Male	White	JBM	Yes	Yes	No	7	OS	OD	No	No	Yes	Yes	No	No	No	No	No	Yes	2016-09-26	Yes	2016-09-26	tear, hole	multiple, >3	3	SN, ST, IT	superior and inferior	No	No	No	No	Mac- on	2	SN, ST (10-2)	SB/PPV	23	C3F8	No	No	Resight	FAX	phakic	20/25 -2	20/100	phakic	20/40 +1	phakic	20/40+1	phakic	288
Male	Asian	DMW	Yes	No	No	3	OS	OD	No	laser	Yes	Yes	VH	No	No	No	No	Yes	2017-12-15	No	No	tear, hole	3	2	ST, IT	superior and inferior	No	No	No	No	Mac-off	2	ST, IT (12-5)	PPV	23	C3F8	No	No	Resight	FAX	phakic	HM	20/40	phakic	20/40 + - 2	phakic	20/30	phakic	616
Male	White	JBM	Yes	Yes	No	3	OS	OD	No	No	Yes	No	No	pigmentary changes	No	No	No	Yes	2017-06-19	No	No	tear, hole	3	2	SN, ST	superior	No	No	No	No	Mac-on	2	SN, ST (9:30-2:30)	PPV	25	C3F8	No	Yes	Resight	FAX	phakic	20/25-1	20/50	phakic	20/40 -2	phakic	20/30-2	PCIOL	258
Male	White	JBM	Yes	No	Yes	5	OS	OD	No	No	Yes	Yes	vit tufts IT	localized RD SN	No	No	No	Yes	2016-06-20	Yes	2016-06-20	None	None	None	None		No	No	No	No	Mac-off	3	ST, IT, IN (2-9)	SB/PPV	25	C3F8	No	Yes	Resight	FAX	phakic	20/400	20/40 -2	phakic	20/40 -2	phakic	20/30	PCIOL	655
Male	White	JBM	Yes	Yes	No	5	OD	OS	No	No	Yes	No	retinal tags inferiorly, VH	No	No	No	No	Yes	2017-08-06	No	No	tear, hole	3	2	ST, SN	superior	No	No	No	No	Mac-off	2	ST, SN	PPV	25	C3F8	No	No	Resight	FAX	phakic	20/125	20/20 -2	phakic	20/40 -2	phakic	20/25 +1	phakic	450
Female	Black	JBM	Yes	Yes	No	21	OS	OD	No	No	Yes	Yes	No	No	No	No	No	Yes	2016-11-20	Yes	2018-03-27	hole (operculated)	1	1	ST	superior	tear	2 HST in ST and multiple lattice breaks IN, IT	3	IN, IT, ST	Mac-off	3	ST, IT, IN	SB/PPV	25	C3F8	No	No	Resight	FAX	phakic	20/125	20/80 +	phakic	20/40 -1+2	phakic	20/40	phakic	496
Female	White	DMW	Yes	No	Yes	Unknown	OD	OS	No	No	No	No	drusen	drusen	No	Yes (ERM)	2017-06-05	Yes	2017-02-20	Yes	2018-05-21	tear	1	1	SN	superior	No	No	No	No	Mac-on	1	SN (12-3)	PPV	23	SF6	No	Yes	Resight	FAX	phakic	20/20	20/40 -1	phakic	20/40 -1 +2	phakic	20/20-1	PCIOL	727
Female	White	DMW	No	Yes	No	2	OD	OS	CE/PCIOL	CE/PCIOL	Yes	Yes	No	inferior cobblestoning	No	Yes (ERM)	2017-01-13	Yes	2016-12-05	s/p PPV	s/p PPV	tear, hole	multiple, >3	2	ST, SN	superior	No	No	No	No	Mac-off	2	ST, SN (9-3)	PPV	23	C3F8	Yes	Yes	Resight	FAX	PCIOL	CF	20/50	PCIOL	20/40 -1 +1	PCIOL	20/25	PCIOL	742
Female	White	JBM	Unknown	Unknown	Unknown	Unknown	OS	OD	CE/PCIOL	CE/PCIOL	No	No	meridional folds, CRA, RPE changes	CRA, RPE dropout	Yes (PVR Grade A)	No	No	Yes	2017-04-27	Yes	2017-04-27	tear	1	1	IT	inferior	No	No	No	No	Mac-on	3	IT, IN, SN (5-10)	PPV	25	C3F8	Yes	Yes	Resight	FAX	PCIOL	20/40	20/50 -1	PCIOL	20/40 -1	PCIOL	20/25	PCIOL	646
Male	White	JBM	No	Yes	No	42	OD	OS	CE/PCIOL	CE/PCIOL	Yes	Yes	No	No	No	No	No	Yes	2017-04-12	No	No	tear	3	2	IT, ST	superior and inferior	No	No	No	No	Mac-off	2	IT, ST (6-11)	PPV	25	C3F8	No	No	Resight	FAX	PCIOL	20/30 -2	20/50	PCIOL	20/40 -1	PCIOL	20/40-1	PCIOL	625
Male	Unavailable	LAK	Yes	Yes	Yes	90	OD	OS	No	No	No	No	asteroid hyalosis	asteroid hyalosis, NPDR	No	No	No	No	No	No	No	hole	multiple, >3	1	IT	inferior	No	No	No	No	Mac-off	4	SN, IN, IT, ST (2-10)	PPV	25	C3F8	No	No	Resight	drainage retinotomy	phakic	20/80 -1	20/60 + 2	phakic	20/40	phakic	20/40-2	PCIOL	61
Male	White	JBM	No	Yes	Yes	365	OS	OD	No	No	No	No	No	No	Yes (PVR, grade A)	No	No	Yes	2016-07-28	Yes	2016-11-14	hole	multiple, >3	1	ST	superior	No	No	No	No	Mac-off	2	ST, IT (12-4)	PPV	25	C3F8	No	Yes	Resight	drainage retinotomy	phakic	20/100 -1	20/40	phakic	20/40	phakic	20/20-1	PCIOL	379
Male	White	JBM	No	Yes	No	7	OS	OD	No	No	No	No	VH	No	No	No	No	Yes	2017-08-14	Yes	2018-06-20	tear	2	2	IN, SN	superior and inferior	No	No	No	No	Mac-on	2	IN, SN	PPV	25	C3F8	No	No	Resight	FAX	phakic	20/30 +2	20/32	phakic	20/40	phakic	20/20	PCIOL	454
Male	White	JBM	No	Yes	No	1	OD	OS	No	CE/PCIOL	No	Yes	Νο	Νο	No	No	No	Yes	2016-04-22	No	No	tear	1	1	ST	superior	hole	1	1	IT	Mac-on	1	ST (localized)	PPV	25	SF6	No	No	BIOM	FAX	phakic	CF 1 ft	20/30 -1	phakic	20/40	phakic	20/30 +2	PCIOL	572
Female	White	JBM	No	Yes	No	1	OS	OD	CE/PCIOL	CE/PCIOL	Yes	No	No	No	No	No	No	Yes	2017-06-07	No	No	tear	1	1	ST	superior	No	No	No	No	Mac-off	2	SN, ST (9-2:30)	PPV	25	C3F8	No	No	Resight	FAX	PCIOL	20/400	20/50 -1 +2	PCIOL	20/40	PCIOL	20/40	PCIOL	665
Male	White	LAK	Yes	No	Yes	7	OS	OD	CE/PCIOL, DSAEK	No	No	No	No	No	No	No	No	Yes	2017-01-10	Yes	2017-05-26	tear	3	4	IT, ST, SN, IN	superior and inferior	No	No	No	No	Mac-off	4	IN, SN, ST, IT (8-4)	PPV	25	C3F8	No	No	Resight	FAX	PCIOL	HM	20/40 -1	PCIOL	20/40	PCIOL	20/25-3	PCIOL	803
Male	White	JBM	No	Yes	No	7	OS	OD	No	No	Yes	Yes	No	No	No	No	No	Yes	2017-09-18	Yes	2017-09-16	tear	1	1	ST	superior	No	No	No	No	Mac-off	2	ST, IT (12-5)	PPV	25	C3F8	Νο	No	Resight	FAX	phakic	20/150	20/40 +2	phakic	20/40	phakic	20/20-1	PCIOL	351
Male	White	JBM	Yes	Yes	No	60	OD	OS	No	No	No	No	VH, vit tags	2 pigmented CR scars	Yes (PVR, grade A)	No	No	Yes	2016-02-26	Yes	2016-06-13	tear	1	1	ST	superior	No	No	No	No	Mac-off	3	IN, IT, ST (5-12)	PPV	25	C3F8	No	No	Resight	FAX	phakic	20/60 -2	20/32	phakic	20/40	phakic	20/20	PCIOL	648
Male	White	LAK	Yes	Yes	No	30	OS	OD	CE/PCIOL	No	Yes	No	atrophic retina	No	No	No	No	Yes	2017-08-30	No	No	hole	multiple, >3	1	IN	inferior	No	No	No	No	Mac-off	3	ST, IT, IN (2-8)	PPV	25	C3F8	No	No	Resight	FAX	PCIOL	20/ 30 +3	20/40 +1	PCIOL	20/40	PCIOL	20/32-1	PCIOL	669
Female	White	JBM	Yes	Yes	Yes	5	OD	OS	CE/PCIOL	CE/PCIOL	No	No	mild RPE changes	mild RPE changes, few drusen	No	Yes	2016-07-20	Yes	2015-10-12	Yes	2015-10-12	tear	1	1	ST	superior	No	No	No	No	Mac-off	2	ST, SN (9-1)	PPV	25	SF6	No	No	Resight	FAX	PCIOL	20/150	20/40	PCIOL	20/32+	PCIOL	20/20 -3	PCIOL	1154
Male	White	LAK	No	No	No	3	OS	OD	No	PPV/SB/EL	Yes	No	No	No	No	Yes (PVR B, ERM)	2016-04-05	Yes	2016-08-15	s/p PPV	s/p PPV	tear	3	2	SN, ST	superior	No	No	No	No	Mac-on	2	SN, ST	PPV	23	SF6	No	No	Resight	FAX	phakic	20/25	20/40 +2	phakic	20/32-1	phakic	20/20	PCIOL	524
Male	White	JBM	Yes	Yes	Yes	21	OS	OD	No	No	Yes	Yes	No	No	No	No	No	Yes	2016-09-30	No	No	tear	2	2	SN, ST	superior	No	No	No	No	Mac-off	3	SN, ST, IT (11-5)	PPV	25	C3F8	No	No	Resight	FAX	phakic	20/200	20/40	phakic	20/32 -2	phakic	20/50-2	PCIOL	495
Female	White	LAK	No	Yes	No	14	OD	OS	CE/PCIOL	CE/PCIOL	No	No	No	No	No	No	No	Yes	2017-10-21	No	No	tear	1	1	ST	superior	No	No	No	No	Mac-off	2	ST, SN (9:30-2:30)	PPV	25	C3F8	No	No	Resight	FAX	PCIOL	CF	20/100	PCIOL	20/32 -2	PCIOL	20/40-2+2	PCIOL	694
Female	White	JBM	No	Yes	No	14	OD	OS	CE/PCIOL	CE/PCIOL	Yes	No	No	No	Yes (PVR Grade B)	No	No	Yes	2017-04-13	No	No	tear, hole (atrophic)	4	3	ST, SN, IN	superior and inferior	No	No	No	No	Mac-off	3	IN, IT, ST (3-11:30)	PPV	25	C3F8	No	Yes	Resight	FAX	PCIOL	20/60-1	20/32	PCIOL	20/32 -1	PCIOL	20/32 -1	PCIOL	127
Female	Unavailable	JBM	Yes	No	Yes	700	OS	OD	No	No	No	No	retinal cyst IT	No	No	No		Yes	2015-10-12	No		hole	3	1	IN	inferior	No	No	No	No	Mac-on	3	IT, IN, SN (4:30-10)	SB/PPV	25	C3F8	Yes	No	Resight	FAX	phakic	20/25 -1	20/80 -2	phakic	20/32 -	phakic	20/20 -2	PCIOL	702
Male	Asian	JBM	Yes	Yes	No	3	OS	OD	No	No	Yes	No	old pigmented HST temporal, vitreous tufts inferior	No	No	No	No	Yes	2016-10-24	Yes	2018-03-28	tear	1	1	SN	superior	No	No	No	No	Mac-on	2	IN, IT (8:30-12)	SB/PPV	23	C3F8	Νο	No	Resight	drainage retinotomy	phakic	20/25 -3	HM	phakic	20/300	phakic	20/16-1	PCIOL	283
Female	White	JBM	No	No	No	1	OS	OD	CE/PCIOL	CE/PCIOL	No	Yes	RP, linear hyperpigmented dotted streaks, VH	RP, linear hyperpigmented dotted streaks, mild RPE changes, perivascular pigmentary changes	No	No	No	Yes	2016-02-25	Yes	2016-02-25	hole	4	2	SN, IN	superior and inferior	No	No	No	No	Mac-off	3	IT, IN, SN (4-10:30)	SB/PPV	25	C3F8	No	Yes	Resight	FAX	PCIOL	HM	20/25-2	PCIOL	20/300	PCIOL	20/50-2	PCIOL	828
Male	White	DMW	No	No	No	4	OD	OS	No	SB/PPV/EL/SO (PVR RD), SOR, CE/PCIOL	Yes	No	PED	drusen	No	No	No	Yes	2016-09-09	s/p PPV	s/p PPV	tear	multiple, >3	3	ST, SN, IT	superior and inferior	No	No	No	No	Mac-off	2	IT, ST (7-11)	SB/PPV	23	C3F8	No	Yes	Resight	FAX	phakic	20/60	20/60 -1 +2	phakic	20/30-2	PCIOL	20/30	PCIOL	420
Male	White	JBM	No	Yes	Yes	3	OD	OS	CE/PCIOL	CE/PCIOL	No	No	No	No	No	No	No	Yes	2017-07-11	Yes	2017-07-11	tear, hole	2	2	ST, IN	superior and inferior	No	No	No	No	Mac-off	1	ST	PPV	25	C3F8	No	Yes	Resight	FAX	PCIOL	CF @ face	20/40 -1	PCIOL	20/30 +2	PCIOL	20/20	PCIOL	622
Female	White	DMW	No	No	No	1	OD	OS	No	No	Yes	Yes	vitreoretinal tag IT	No	No	No	No	Yes	2015-03-04	Yes	2015-03-04	hole	1	1	IN	inferior	No	No	No	No	Mac-on	1	IN (3-6)	PPV	23	C3F8	No	Yes	Resight	drainage retinotomy	phakic	20/30 +2	HM	phakic	20/30 +	phakic	20/20	PCIOL	762
Male	White	JBM	No	Yes	No	1	OS	OD	No	No	No	Yes	No	No	No	No	No	Yes	2017-05-13	No	No	tear	1	1	ST	superior	No	No	No	No	Mac-off	3	SN, ST, IT (11:30-4)	PPV	25	C3F8	No	Yes	Resight	FAX	phakic	20/60 -1	20/32 -1	phakic	20/30 -3	phakic	20/32-2	phakic	577
Female	White	JBM	No	Yes	No	4	OS	OD	No	No	Yes	Yes	VH	No	Yes (PVR Grade A and B)	No	No	Yes	2016-12-10	No	No	tear	1	1	ST	superior	No	No	No	No	Mac-off	1	IT (3-6)	PPV	25	C3F8	No	No	Resight	FAX	phakic	20/400	20/50	phakic	20/30 -2	phakic	20/20	PCIOL	301
Male	White	JBM	No	No	No	60	OS	OD	CE/PCIOL	CE/PCIOL	No	No	areas with pigment	No	No	No	No	Yes	2017-06-14	Yes	2017-06-14	hole	3	4	IT, ST, SN, IN	superior and inferior	No	No	No	No	Mac-off	4	SN, ST, IT, IN (complete)	PPV	25	C3F8	No	Yes	Resight	drainage retinotomy	PCIOL	HM	20/25 +1	PCIOL	20/30 -2	PCIOL	20/25 +1	PCIOL	530
Female	Black	LAK	Yes	Yes	No	45	OD	OS	No	LR (retinal tear)	Yes	Yes	CNVM, staphyloma	CNVM	No	No	No	Yes	2017-01-12	Yes	2017-01-12	hole	1	1	IT	inferior	No	No	No	No	Mac-on	2	SN, IN	SB/PPV	23	C3F8	Yes	Yes	Resight	drainage retinotomy	phakic	20/40 -2	20/60-2	phakic	20/30 -2	phakic	20/40 -2	phakic	869
Male	White	DMW	No	No	No	14	OS	OD	No	No	Yes	No	No	Old fibrosed HSTs at 2 and 10, RD with new tears	No	No	No	Yes	2017-01-23	Yes	2017-02-16	tear	3	3	IN, SN, IT	superior and inferior	tear, hole	2	2	SN, ST	Mac-on	3	IN, SN, ST (6-2)	PPV	25	C3F8	No	No	Resight	FAX	phakic	20/25 -2	20/32-1	phakic	20/30 -2	phakic	20/50	phakic	559
Male	White	LAK	No	Yes	No	5	OD	OS	CE/PCIOL	CE/PCIOL	No	No	tag SN	No	No	No	No	No	No	No	No	tear	1	2	ST, SN	superior	No	No	No	No	Mac-on	2	ST, SN (10-3)	PPV	25	C3F8	No	No	Resight	FAX	PCIOL	20/50 -1	20/50 -2	PCIOL	20/30 -2	PCIOL	20/30	PCIOL	698
Male	White	LAK	No	Yes	Yes	3	OD	OS	CE/PCIOL	CE/PCIOL	No	No	No	No	No	No	No	Yes	2017-09-11	Yes	2017-09-11	tear	3	3	SN, IN, IT	superior and inferior	No	No	No	No	Mac-off	2	ST, SN (10-2)	PPV	25	C3F8	No	No	Resight	FAX	PCIOL	20/200	20/30 -1	PCIOL	20/30 -1 +3	PCIOL	20/50-2	PCIOL	651
Male	White	JBM	No	No	No	7	OS	OD	No	No	Yes	Yes	No	RPE changes	No	No	No	Yes	2017-01-22	Yes	2017-01-22	tear	6	3	SN, ST, IT	superior and inferior	hole	2	2	ST, SN	Mac-off	2	SN, ST	PPV	25	C3F8	No	No	Resight	FAX	phakic	20/500	20/50 +	phakic	20/30 -1	phakic	20/20	PCIOL	343
Female	White	JBM	No	No	No	3	OS	OD	No	No	Yes	No	No	No	No	No	No	Yes	2017-02-17	Yes	2017-06-22	tear	1	1	SN	superior	No	No	No	No	Mac-off	2	ST, IT (1-4)	PPV	25	C3F8	No	No	Resight	FAX	phakic	20/100-1	20/63	phakic	20/30 -1	phakic	20/80-3	phakic	177
Male	White	JBM	No	Yes	No	7	OS	OD	No	No	No	No	myopic macular degeneration, chorioretinal scars, staphyloma, CRA, pigmentary changes in periphery	myopic macular degeneration, SRH, CRA	No	No	No	No	No	No	No	tear	2	1	SN	superior	No	No	No	No	Mac-on	2	ST, SN (11-1)	PPV	25	C3F8	No	Yes	Resight	FAX	phakic	20/ 40 -2	CF 2.5 ft	phakic	20/30 -1	phakic	20/50	phakic	395
Male	White	JBM	No	Yes	No	14	OS	OD	No	No	No	No	No	nevus/pigment IT with overlying drusen	Yes (PVR Grade B)	No	No	Yes	2017-08-04	Yes	2017-08-04	tear, hole	5	3	ST, IT, IN	superior and inferior	No	No	No	No	Mac-on	3	IT, IN, ST (one inferior RD 4-8 and one focal RD at 2)	SB/PPV	25	C3F8	No	Yes	Resight	FAX	phakic	20/25 +3	20/32 +2	phakic	20/30	phakic	20/20	PCIOL	500
Female	White	JBM	Yes	Yes	Yes	28	OS	OD	No	CE/PCIOL	No	Yes	No	No	No	No	No	Yes	2016-09-29	Yes	2017-01-09	tear, hole	multiple, >3	2	IN, SN	superior and inferior	tear	1		SN	Mac-on	2	IN, SN (7-12)	PPV	25	C3F8	No	Yes	Resight	drainage retinotomy	phakic	20/30	20/30	phakic	20/30	phakic	20/15	phakic	149
Female	White	JBM	No	No	No	Unknown	OS	OD	No	No	Yes	No	VH	No	No	Yes (ERM)	2018-02-22	Yes	2016-07-11	Yes	2016-07-11	tear	1	1	SN	superior	No	No	No	No	Mac-on	2	SN, ST (localized; HST at 11 with associated 2 clock hours of fluid)	PPV	25	C3F8	No	No	Resight	FAX	phakic	20/20	20/25 -3	phakic	20/30	phakic	20/25	PCIOL	590
Male	White	JBM	Yes	Yes	No	7	OS	OD	No	No	Yes	Yes	No	No	No	No	No	Yes	2016-07-14	No	No	tear	2	1	ST	superior	hole	3	1	IT	Mac-off	2	SN, ST (11:30-3)	PPV	25	C3F8	No	No	Resight	FAX	phakic	20/30 -2	20/20	phakic	20/30	phakic	20/20	PCIOL	375
Male	White	LAK	No	No	No	4	OD	OS	CE/PCIOL	CE/PCIOL, PPV/EL (RD)	Yes	No	No	No	No	No	No	Yes	2017-12-26	s/p PPV	s/p PPV	tear	1	2	IT, ST	superior and inferior	No	No	No	No	Mac-off	3	IT, ST, SN (6-12:30)	PPV	23	C3F8	No	No	Resight	PFO	PCIOL	HM	20/50 -1	PCIOL	20/30	PCIOL	20/30	PCIOL	763
Male	White	DMW	No	No	No	Unknown	OD	OS	No	No	Yes	Yes	meridional fold ST and SN, drusen	drusen	No	No	No	No	No	No	No	hole	1	1	ST	superior	No	No	No	No	Mac-on	2	IT, ST (8-10:30)	PPV	23	C3F8	No	Yes	Resight	FAX	phakic	20/20 -1	20/30 -2	phakic	20/30	PCIOL	20/20	PCIOL	418
Male	White	DMW	No	Yes	No	30	OS	OD	CE/PCIOL	CE/PCIOL	Yes	No	No	No	Yes (PVR, grade A)	No	No	Yes	2017-12-15	Yes	2017-12-15	tear, hole	multiple, >3	3	ST, IT, IN	superior and inferior	No	No	No	No	Mac-off	3	ST, IT, IN (1:30-9)	SB/PPV	23	C3F8	No	Yes	Resight	drainage retinotomy	PCIOL	20/100 -1	20/100	PCIOL	20/30	PCIOL	20/30	PCIOL	608
Male	White	DMW	No	No	Yes	5	OD	OS	CE/PCIOL	No	No	No	No	choroidal hyperpigmentation	No	No	No	Yes	2017-07-18	Yes	2017-07-18	tear, hole	3	2	IT, ST	superior and inferior	tear	number not determined	not determined	not determined	Mac-off	4	IN, IT, ST, SN (5-2)	PPV	23	SO	No	Yes	Resight	drainage retinotomy	PCIOL	HM	20/100 -1	PCIOL	20/250	PCIOL	20/70-3	PCIOL	944
Male	White	JBM	Yes	Yes	Yes	3	OS	OD	No	No	No	No	No	CHRPE	No	No	No	Yes	2017-10-24	Yes	2017-10-24	tear	4	2	SN, ST	superior	No	No	No	No	Mac-on	2	SN, ST (10-3)	PPV	25	C3F8	No	No	Resight	drainage retinotomy	phakic	20/40+2	20/70 +1	phakic	20/25-2	phakic	20/20-2	PCIOL	274
Male	White	JBM	No	No	Yes	2	OS	OD	No	No	Yes	Yes	No	No	No	No	No	Yes	2017-10-05	Yes	2017-10-05	tear, hole	11	3	SN, ST, IT	superior and inferior	No	No	No	No	Mac-off	2	SN, ST (9-2:30)	SB/PPV	25	C3F8	No	No	Resight	drainage retinotomy	phakic	20/40	20/40 -1	phakic	20/25-1	phakic	20/20	PCIOL	274
Male	White	LAK	Yes	Yes	No	35	OD	OS	No	No	No	No	No	No	No	No	No	Yes	2017-02-14	No	No	tear	1	1	SN	superior	No	No	No	No	Mac-on	2	SN, IN (12:30-5:30)	PPV	23	C3F8	No	No	Resight	FAX	phakic	20/ 25 -2	20/20 -2	phakic	20/25 +3	phakic	20/20-1	PCIOL	552
Female	White	JBM	Yes	No	No	1	OD	OS	CE/PCIOL	CE/PCIOL	No	No	No	No	No	No	No	Yes	2016-11-13	No	No	tear, hole	2	2	IN, ST	superior and inferior	No	No	No	No	Mac-off	3	IT, ST, SN (7-3)	PPV	25	C3F8	No	No	Resight	FAX	PCIOL	CF @ face	20/30 -2	PCIOL	20/25 +2	PCIOL	20/25-2	PCIOL	746
Male	White	DMW	Yes	Yes	No	5	OD	OS	No	No	Yes	No	No	No	No	No	No	Yes	2017-03-08	No	No	tear	2	2	ST, SN	superior	No	No	No	No	Mac-on	2	ST, SN (9-2)	PPV	23	C3F8	No	No	Resight	FAX	phakic	20/20	20/20	phakic	20/25 +2	phakic	20/20	PCIOL	381
Female	White	JBM	No	No	No	7	OD	OS	No	CE	No	Yes	Νο	Νο	No	Yes	2017-03-22	Yes	2016-09-20	Yes	2017-02-17	tear, hole	4	3	ST, SN, IN	superior and inferior	tear	3	2	ST, IT	Mac-on	1	IN (3-5:30)	SB/PPV	23	C3F8	No	Yes	Resight	FAX	phakic	20/20	20/20 -1	aphakic	20/25 +2	aphakic	20/20 -2	aphakic	362
Male	White	LAK	Yes	Yes	No	7	OD	OS	CE/PCIOL	CE/PCIOL	No	No	choroidal nevus, pigment dispersion syndrome	pigment dispersion syndrome	Yes (PVR, early)	No	No	Yes	2015-10-14	Yes	2015-10-14	tear, hole	multiple, >3	3	IN, IT, SN	superior and inferior	No	No	No	No	Mac-on	2	IT, IN (3-9)	SB/PPV	23	C3F8	No	Yes	Resight	FAX	PCIOL	20/30 -3	20/60	PCIOL	20/25 -3	PCIOL	20/20-1	PCIOL	540
Male	White	DMW	Yes	No	No	120	OS	OD	CE/PCIOL	CE	No	No	pigmentary changes	No	No	Yes (ERM)	2018-07-09	Yes	2016-12-07	Yes	2016-12-07	None	None	None	None		No	No	No	No	Mac-off	3	ST, IT, IN (2-9)	SB/PPV	23	C3F8	No	Yes	Resight	drainage retinotomy	phakic	20/30 -2	20/50	aphakic	20/25 -3	aphakic	20/20-1	aphakic	578
Male	White	JBM	Yes	Yes	No	1	OD	OS	No	No	No	No	VH	No	No	No	No	Yes	2017-03-26	No	No	tear	2	1	ST	superior	No	No	No	No	Mac-on	1	ST (9-12)	PPV	25	C3F8	No	No	Resight	FAX	phakic	20/30 -1	20/25 -1	phakic	20/25 -2+2	phakic	20/20-2	phakic	426
Male	White	DMW	No	No	Yes	4	OD	OS	No	LASIK	Yes	Yes	diffuse chronic holes inferior	pigmented ora, cystoid degeneration	Yes (PVR, grade A)	No	No	No	No	No	No	tear	1	2	IN, IT	inferior	No	No	No	No	Mac-off	2	IN, IT (4-8)	PPV	23	C3F8	Yes	Yes	Resight	drainage retinotomy	phakic	20/50	20/32 -1	phakic	20/25 -2 +1	phakic	20/25	phakic	710
Male	White	JBM	No	No	Yes	1	OS	OD	CE/PCIOL	CE/PCIOL	Yes	Yes	No	No	Yes (PVR Grade A and B)	No	No	Yes	2017-03-23	No	No	tear, hole	2	2	SN, ST	superior	No	No	No	No	Mac-on	2	SN, ST (9-3)	PPV	25	C3F8	No	Yes	Resight	FAX	PCIOL	20/80 +1	20/200	PCIOL	20/25 -2	PCIOL	20/25 + - 1	PCIOL	656
Male	White	LAK	No	Yes	No	14	OS	OD	CE/PCIOL	CE/PCIOL	No	No	No	cobblestone IN, retinal heme	No	Yes (ERM)	2017-12-22	Yes	2016-07-29	Yes	2016-07-29	tear, hole	multiple, >3	2	SN, ST	superior	No	No	No	No	Mac-on	2	IN, SN (8-12)	PPV	23	SF6	No	No	Resight	FAX	PCIOL	20/20 -1	20/20 -2	PCIOL	20/25 -2	PCIOL	20/30-1	PCIOL	868
Male	White	DMW	Yes	Yes	No	14	OS	OD	CE/PCIOL	CE/PCIOL	No	No	patch of atrophic retina temporal, subretinal pigmentation at 6	No	No	Yes (ERM)	2017-03-07	Yes	2017-03-07	Yes	2017-03-07	tear	1	2	ST, IT	superior and inferior	No	No	No	No	Mac-off	2	IT, IN (3-9)	SB/PPV	23	C3F8	No	Yes	Resight	drainage retinotomy	PCIOL	20/40 +2	20/25 -1	PCIOL	20/25 -2	PCIOL	20/30 -1 +1	PCIOL	257
Female	White	JBM	No	Yes	No	6	OD	OS	No	No	No	Yes	No	No	No	No	No	Yes	2016-10-22	No	No	tear, hole	2	1	SN	superior	No	No	No	No	Mac-on	1	SN	PPV	25	C3F8	No	No	Resight	FAX	phakic	20/25	20/25 +2	phakic	20/25 -1+2	phakic	20/50+-1	phakic	122
Male	Unavailable	DMW	No	Yes	No	30	OS	OD	CE/PCIOL	CE/PCIOL	Yes	Yes	No	No	No	No	No	Yes	2017-07-01	Yes	2017-07-01	tear	2	2	ST, IT	superior and inferior	No	No	No	No	Mac-on	2	ST, IT	PPV	23	C3F8	No	Yes	Resight	PFO	PCIOL	20/30-1	20/80	PCIOL	20/25 -1 +2	PCIOL	20/25 -1 +2	PCIOL	701
Female	White	JBM	No	Yes	No	1	OD	OS	No	No	Yes	Yes	VH	No	Yes (PVR Grade B)	No	No	Yes	2017-07-12	No	No	tear	4	3	ST, IN, IT	superior and inferior	No	No	No	No	Mac-off	1	ST	PPV	25	C3F8	No	Yes	Resight	FAX	phakic	20/50 -2	20/30 -2	phakic	20/25 -1	phakic	20/20-2	PCIOL	435
Male	White	JBM	No	No	No	30	OS	OD	CE/PCIOL	CE/PCIOL	No	No	No	No	Yes (PVR, grade A)	No	No	Yes	2017-02-04	No	No	tear	1	1	SN	superior	No	No	No	No	Mac-off	3	IT, IN, SN (3-11)	PPV	25	C3F8	No	No	Resight	drainage retinotomy	PCIOL	20/125 -1	20/25 -2	PCIOL	20/25 -1	PCIOL	20/20-2	PCIOL	769
Male	Asian	DMW	Yes	Yes	No	30	OS	OD	CE/PCIOL	CE/PCIOL	No	No	vitreous skirt, WWOP	ST pigmented old fibrosed scar, WWOP	No	No	No	Yes	2016-08-04	No	No	tear	2	3	SN, ST, IT	superior and inferior	No	No	No	No	Mac-off	2	SN, ST	PPV	23	C3F8	No	Yes	BIOM	FAX	PCIOL	CF	20/30 +2	PCIOL	20/25 -1	PCIOL	20/25 -2	PCIOL	539
Male	White	LAK	No	No	No	5	OD	OS	CE/PCIOL	CE/PCIOL	No	No	VH, drusen	drusen	No	Yes (ERM)	2017-04-14	Yes	2016-08-18	Yes	2016-11-18	tear	1	1	ST	superior	hole (atrophic)	1	2	IT, IN	Mac-off	3	IT, ST, SN (6-1)	PPV	23	C3F8	No	No	Resight	FAX	PCIOL	HM	20/30 -1	PCIOL	20/25	PCIOL	20/25-1	PCIOL	610
Male	White	JBM	No	No	No	1	OD	OS	CE/PCIOL	No	No	No	No	No	No	No	No	Yes	2017-03-24	No	No	tear	2	2	IT, ST	superior and inferior	No	No	No	No	Mac-off	1	ST	PPV	25	C3F8	No	No	Resight	FAX	PCIOL	20/500	20/25 -2 +1	PCIOL	20/25	PCIOL	20/30 -2	PCIOL	612
Male	White	DMW	No	No	No	6	OS	OD	No	No	Yes	Yes	Pavingstone degeneration IT	No	No	No	No	Yes	2017-07-19	No	No	tear, hole	multiple, >3	2	ST, IT	superior and inferior	No	No	No	No	Mac-off	1	ST	PPV	23	C3F8	No	Yes	Resight	FAX	phakic	20/70 -1	20/70	phakic	20/25	phakic	20/20	PCIOL	740
Male	White	DMW	Yes	Yes	No	7	OS	OD	No	CE/PCIOL, SB/PPV/EL (for GRT 6-10)	No	No	No	No	No	Yes (ERM)	2017-02-01	Yes	2017-02-01	s/p PPV	s/p PPV	tear	1	1	SN	superior	No	No	No	No	Mac-on	3	IN, SN, ST (sup and nasally)	PPV	23	C3F8	No	No	Resight	drainage retinotomy	phakic	20/20	20/25	phakic	20/25	phakic	20/25	phakic	481
Male	White	DMW	Yes	Yes	Yes	2	OD	OS	CE/PCIOL	CE/PCIOL, YAG caps, laser (for lattice)	Yes	Yes	No	cobblestone degeneration	No	Yes (ERM)	2016-09-23	Yes	2016-08-02	No	No	hole	1	1	IN	inferior	No	No	No	No	Mac-off	4	SN, ST, IT, IN (total)	PPV	23	C3F8	No	Yes	BIOM	drainage retinotomy	PCIOL	20/150	20/30 -2	PCIOL	20/25	PCIOL	20/20 -3	PCIOL	802
Male	White	LAK	No	No	Yes	Unknown	OS	OD	CE/PCIOL	No	No	No	No	No	No	Yes (ERM)	2017-12-18	Yes	2017-11-08	No	No	tear	1	1	ST	superior	No	No	No	No	Mac-on	1	ST	PPV	25	C3F8	No	Yes	Resight	FAX	PCIOL	20/30 +2	20/25 +1	PCIOL	20/25	PCIOL	20/25	PCIOL	621
Male	White	DMW	Yes	No	No	1	OS	OD	CE/PCIOL	CE/PCIOL	No	No	No	No	No	No	No	Yes	2017-02-20	No	No	tear	2	2	ST, IT	superior and inferior	No	No	No	No	Mac-on	2	ST, IT (2:30-4)	PPV	23	C3F8	No	Yes	Resight	FAX	PCIOL	20/50	20/20 -1	PCIOL	20/25	PCIOL	20/20	PCIOL	701
Female	Hispanic	LAK	Yes	Yes	No	30	OD	OS	No	No	No	No	cystic atrophic degeneration	No	No	No	No	Yes	2017-08-31	No	No	tear	2	2	ST, IT	superior and inferior	No	No	No	No	Mac-off	2	ST, IT (6-12)	SB/PPV	25	C3F8	No	Yes	Resight	FAX	phakic	CF	CF at 1ft	phakic	20/200 -1	phakic	20/30-1	PCIOL	603
Female	White	LAK	No	No	No	14	OS	OD	No	No	Yes	Yes	No	chronic inferior RD, vascular attenuation/tortuosity	No	No	No	Yes	2017-03-27	No	No	tear	3	3	IT, IN, SN	superior and inferior	No	No	No	No	Mac-on	3	IT, IN, SN (inferior RD 3-9 and isolated RD 9-11)	SB/PPV	23	C3F8	No	Yes	Resight	FAX	phakic	20/20	CF at 2 ft	phakic	20/200	phakic	20/32-2	PCIOL	430
Male	White	DMW	Yes	No	No	1	OD	OS	Νο	PPV/EL	No	No	No	No	No	No	No	Yes	2017-09-13	s/p PPV	s/p PPV	tear	2	1	SN	superior	No	No	No	No	Mac-on	2	ST, SN (11:30-3)	PPV	23	C3F8	No	Yes	Resight	FAX	phakic	20/20-1	20/60	phakic	20/20-2	phakic	20/20-2	PCIOL	183
Male	White	DMW	No	Yes	No	2	OS	OD	No	No	No	No	No	No	No	Yes (ERM)	2017-05-15	Yes	2017-05-15	Yes	2017-05-15	tear	1	1	ST	superior	No	No	No	No	Mac-off	2	ST, IT (12-4)	PPV	23	C3F8	No	No	Resight	FAX	phakic	CF 1 ft	20/40 -2	phakic	20/20-2	PCIOL	20/20 -3	PCIOL	359
Female	White	LAK	No	Yes	No	7	OD	OS	No	No	No	No	pigmentary changes	No	No	No	No	Yes	2017-04-19	Yes	2017-04-19	tear	1	1	IN	inferior	No	No	No	No	Mac-on	1	IN (focal RD)	PPV	25	C3F8	No	No	Resight	FAX	phakic	20/20 -2	20/20 -1	phakic	20/20-1	phakic	20/20 -1	phakic	631
Female	White	DMW	No	Yes	Yes	3	OS	OD	No	No	Yes	No	drusen, nevus	drusen	No	No	No	Yes	2016-08-01	No	No	tear	3	3	SN, ST, IT	superior and inferior	No	No	No	No	Mac-off	3	SN, ST, IT (11:30-4:30)	PPV	23	C3F8	No	Yes	BIOM	FAX	phakic	20/200	20/40	phakic	20/20 -3	PCIOL	20/32+2	PCIOL	642
Male	White	DMW	No	No	No	30	OD	OS	CE/PCIOL	No	No	No	No	cobblestone degeneration	No	No	No	Yes	2016-08-02	No	No	tear	2	2	ST, SN	superior	No	No	No	No	Mac-off	4	IT, ST, SN, IN (8-4)	PPV	23	C3F8	No	Yes	BIOM	FAX	PCIOL	20/200	20/25	PCIOL	20/20 -3	PCIOL	20/20 -1	PCIOL	808
Male	White	JBM	No	No	No	60	OD	OS	No	No	No	No	No	No	No	No	No	Yes	2016-07-11	No	No	tear	1	1	IN	inferior	No	No	No	No	Mac-off	4	IT, ST, SN, IN (total)	PPV	25	C3F8	No	No	Resight	FAX	phakic	CF 1 foot	20/60 -1+1	phakic	20/20 -2	phakic	20/20	PCIOL	511
Female	White	JBM	No	No	No	21	OS	OD	CE/PCIOL	No	No	No	vit tags SN, folds at the ora	No	No	No	No	Yes	2016-10-25	No	No	tear	multiple, >3	2	ST, IN	superior and inferior	No	No	No	No	Mac-off	4	ST, IT, IN, SN (2-9:30)	PPV	25	C3F8	No	No	Resight	drainage retinotomy	PCIOL	20/40	20/30 +1	PCIOL	20/20 -2	PCIOL	20/15-1	PCIOL	475
Female	Hispanic	JBM	No	Yes	No	2	OD	OS	CE/PCIOL	CE/PCIOL	Yes	No	No	No	No	No		Yes	2017-09-14	Yes	2017-09-14	tear, hole	multiple, >3	1	SN	superior	No	No	No	No	Mac-on	2	ST, SN (11:30-3)	PPV	25	C3F8	No	No	Resight	FAX	PCIOL	20/20 -1	20/20 -2	PCIOL	20/20 -2	PCIOL	20/20-1	PCIOL	645
Male	White	DMW	No	No	No	1	OS	OD	No	No	No	No	vitreous skirt	No	No	No	No	Yes	2016-09-12	No	No	hole	1	1	ST	superior	No	No	No	No	Mac-off	3	ST, IT, IN	PPV	23	C3F8	No	Yes	Resight	FAX	phakic	20/50	20/50 +2	phakic	20/20 -2	PCIOL	20/15	PCIOL	491
Female	White	DMW	Yes	Yes	No	3	OD	OS	No	LASIK	Yes	No	No	No	No	No	No	Yes	2016-08-01	Yes	2016-08-01	tear	3	2	ST, SN	superior	No	No	No	No	Mac-on	2	SN, IN (12-4)	PPV	23	C3F8	No	Yes	Resight	FAX	phakic	20/30	20/60 -2	PCIOL	20/20 -2	PCIOL	20/30 -2	PCIOL	962
Female	White	DMW	No	Yes	No	7	OD	OS	CE/PCIOL	CE/PCIOL, cryo, 23GPPV/AFx/Elx/SF6	Yes	Yes	RPE mottling	RPE mottling	No	Yes (ERM)	2010-09-01	Yes	2010-03-14	s/p PPV	s/p PPV	tear	1	1	ST	superior	No	No	No	No	Mac-on	1	ST (10-12)	PPV	23	SF6	No	No	Resight	FAX	PCIOL	20/60 -2 +2	20/50 -2	PCIOL	20/20 -2	PCIOL	20/20 -2	PCIOL	543
Male	White	JBM	Yes	Yes	No	14	OS	OD	CE/PCIOL	No	No	No	CR scar	No	No	No	No	Yes	2017-06-03	Yes	2017-06-03	tear, hole	multiple, >3	2	IT, SN	superior and inferior	No	No	No	No	Mac-off	4	IT, ST, SN, IN (near total)	PPV	25	C3F8	No	No	BIOM	drainage retinotomy	PCIOL	20/50	20/32 -2	PCIOL	20/20 -1	PCIOL	20/20-1	PCIOL	98
Female	White	JBM	No	No	No	7	OD	OS	CE/PCIOL	CE/PCIOL	No	No	No	No	Yes (PVR Grade A)	No	No	Yes	2017-03-23	Yes	2017-10-04	tear	3	3	SN, IN, IT	superior and inferior	No	No	No	No	Mac-off	2	IT, IN	PPV	25	C3F8	No	No	Resight	FAX	PCIOL	20/150	20/25 -2	PCIOL	20/20 -1	PCIOL	20/20-1	PCIOL	520
Male	White	DMW	Yes	Yes	No	7	OD	OS	No	No	Yes	Yes	No	RPE hyperpigmentation IT	No	Yes (ERM)	2017-03-31	Yes	2017-02-17	No	No	tear	2	2	ST, SN	superior	No	No	No	No	Mac-off	2	IT, ST (7-11)	PPV	23	C3F8	No	Yes	Resight	FAX	phakic	20/30	20/32 -1	phakic	20/20 -1	phakic	20/20-1	phakic	385
Female	White	DMW	No	Yes	No	3	OD	OS	CE/PCIOL	3RDs: PPV/EL-8/16/13 pneumatic/cryo-7/22/13 , PPV/SB/PPL/MP/RR/PFO/EL/PI/FAX/C3F8-9/27/12, secondary IOL implantation with iris suture-02/05/2014 ,iris sutured secondary IOL reposition OS 02/13/2014, IOL exchange OS 02-26-2014)	No	No	No	No	No	Yes (ERM)	2014-01-03	Yes	2016-12-25	s/p PPV	s/p PPV	tear, hole	5	3	ST, SN, IN	superior and inferior	No	No	No	No	Mac-on	2	ST, SN (superior)	PPV	23	C3F8	No	Yes	Resight	FAX	PCIOL	20/20 -1	20/20	PCIOL	20/20 -1	PCIOL	20/20	PCIOL	745
Female	White	JBM	No	Yes	No	1	OD	OS	CE/PCIOL	CE/PCIOL	No	No	VH	No	No	No	No	No	No	Yes	2016-02-12	tear	1	1	ST	superior	No	No	No	No	Mac-on	1	ST	PPV	25	C3F8	No	No	Resight	FAX	multifocal IOL	HM	20/20	multifocal IOL	20/20 -1	multifocal IOL	20/20	multifocal IOL	803
Female	White	JBM	No	Yes	No	1	OS	OD	No	No	No	No	vit tuft SN, VH	No	No	No	No	Yes	2016-04-18	No	No	tear	1	1	SN	superior	No	No	No	No	Mac-on	1	ST (localized)	PPV	25	None	No	No	Resight	FAX	phakic	HM	20/20	phakic	20/20	phakic	20/20 -1	phakic	718
Male	White	JBM	Yes	Yes	No	7	OD	OS	CE/MFIOL	CE/MFIOL	Yes	Yes	vit tag at 3, pigmented spots inf and IT	No	No	Yes	2017-07-05	Yes	2017-02-04	Yes	2017-02-04	tear	2	3	SN, IN, IT	superior and inferior	No	No	No	No	Mac-on	3	ST, SN, IN (11:30-3:30)	PPV	25	C3F8	No	No	Resight	FAX	multifocal IOL	20/20 -1	20/20 +2	PCIOL	20/20	PCIOL	20/20-1	PCIOL	518
Male	White	LAK	No	Yes	No	4	OD	OS	CE/PCIOL	CE/PCIOL, PPV/EL X2, SOR/AC washout/PPV/MP	Yes	No	drusen, pigmentary changes	drusen, pigmentary changes, CRA, chorioretinal scars	No	Yes (ERM)	2014-08-06	Yes	2014-08-06	s/p PPV	s/p PPV	tear	4	4	SN, ST, IT, IN	superior and inferior	No	No	No	No	Mac-on	2	ST, SN (11-1)	PPV	23	C3F8	No	Yes	Resight	FAX	PCIOL	20/30	20/20	PCIOL	20/20	PCIOL	20/20-1	PCIOL	639
Female	White	JBM	No	No	No	4	OS	OD	No	LR, CE, SB/PPV	Yes	No	Νο	Νο	No	No	No	Yes	2017-02-17	Yes	2016-09-20	tear	3	2	ST, IT	superior and inferior	No	No	No	No	Mac-on	2	SN, ST (11-1:30)	PPV	23	C3F8	No	Yes	Resight	FAX	phakic	20/25	CF 2 FT	aphakic	20/20	aphakic	20/25	aphakic	362
Male	White	JBM	No	Yes	No	3	OS	OD	CE/ACIOL, IOL exchange	PPV/EL, laser/cryo, CE/PCIOL, YAG	No	No	retinal folds	RPE changes	No	Yes	2012-07-13	Yes	2016-09-09	s/p PPV	s/p PPV	hole (operculated)	2	2	ST, IT	superior and inferior	No	No	No	No	Mac-on	3	ST, IT, IN (2:30-6:30)	PPV	25	C3F8	No	No	Resight	FAX	ACIOL	20/20	20/20	ACIOL	20/20	ACIOL	20/20	ACIOL	186
Male	White	JBM	Yes	Yes	No	5	OS	OD	No	PPV, CE/PCIOL	No	Yes	No	mild RPE changes	No	Yes	2012-11-14	Yes	2012-05-31	s/p PPV	s/p PPV	tear	1	1	SN	superior	No	No	No	No	Mac-on	2	SN, ST (9:30-12:30)	PPV	25	C3F8	No	No	Resight	FAX	phakic	20/30 -2	20/20 -2	phakic	20/20	phakic	20/20 -1	PCIOL	176
Male	White	LAK	No	Yes	No	21	OS	OD	CE/PCIOL	No	Yes	Yes	No	No	No	No	No	Yes	2017-09-12	Yes	2017-09-12	tear	1	1	ST	superior	No	No	No	No	Mac-off	2	SN, ST (9-3)	PPV	25	C3F8	No	No	Resight	FAX	PCIOL	CF @ 1 ft	20/25	PCIOL	20/20	PCIOL	20/25 -1	PCIOL	658
Male	White	DMW	No	Yes	No	7	OD	OS	CE/PCIOL	No	No	No	No	No	No	No	No	Yes	2017-04-10	No	No	tear	1	1	SN	superior	No	No	No	No	Mac-on	2	SN, IN (12-5)	PPV	23	C3F8	No	Yes	Resight	drainage retinotomy	PCIOL	20/20 -2	20/25	PCIOL	20/20	PCIOL	20/20	PCIOL	644
Male	White	JBM	Yes	Yes	No	2	OD	OS	CE/PCIOL, radial keratectomy	CE/PCIOL, YAG	Yes	Yes	snailtrack degeneration, vit tags	snailtrack degeneration, vit tags	No	No		Yes	2015-10-14	Yes	2015-10-14	tear	1	1	SN	superior	No	No	No	No	Mac-on	2	SN, IN (12:30-3:30)	PPV	23	C3F8	No	No	Resight	FAX	PCIOL	20/20 -1	20/20 -1	PCIOL	20/20	PCIOL	20/20 -1	PCIOL	266
Male	White	JBM	No	Yes	Yes	2	OD	OS	CE/PCIOL	CE/PCIOL	Yes	No	pigment IT	No	No	No	No	Yes	2017-12-03	No	No	tear	1	1	ST	superior	No	No	No	No	Mac-on	1	ST	PPV	25	C3F8	No	No	Resight	FAX	PCIOL	20/20 -1	20/25 -2	PCIOL	20/20	PCIOL	20/20	PCIOL	343
Male	White	DMW	No	Yes	No	1	OD	OS	CE/PCIOL	No	Yes	Yes	No	No	No	No	No	Yes	2017-04-21	No	No	tear, hole	multiple, >3	1	SN	superior	No	No	No	No	Mac-on	3	IT, ST, SN	PPV	23	C3F8	No	Yes	Resight	FAX	multifocal IOL	20/20	20/20 -2	multifocal IOL	20/20	multifocal IOL	20/20	multifocal IOL	609
Male	White	JBM	No	No	No	1	OS	OD	No	No	No	No	No	No	No	No	No	Yes	2016-11-30	No	No	tear, hole	2	2	SN, ST	superior	No	No	No	No	Mac-off	2	ST, IT (12-5)	PPV	25	C3F8	No	No	Resight	FAX	phakic	CF	20/80 -1	phakic	20/150	phakic	20/60+1	PCIOL	227
Female	White	JBM	No	No	No	3	OD	OS	CE/PCIOL	PPV	Yes	No	No	No	No	Yes (ERM)	2018-02-07	Yes	2017-01-09	s/p PPV	s/p PPV	tear	1	1	SN	superior	No	No	No	No	Mac-on	1	SN (localized 12:30-2:30)	PPV	25	C3F8	No	No	Resight	FAX	PCIOL	20/20	20/20	PCIOL	20/15	PCIOL	20/15	PCIOL	614
Male	White	DMW	Yes	Yes	No	14	OD	OS	No	PPV/EL/gas, PPV/PPL/MP/EL/gas, PPV/SB/RR/EL/SO, ACIOL/SOR/PPV/EL	Yes	No	pigmented cobblestone inferiorly	RPE changes/pigment clumping inferiorly	No	Yes (ERM)	2016-05-24	Yes	2011-11-12	s/p PPV	s/p PPV	tear, hole	3	2	ST, IN	superior and inferior	No	No	No	No	Mac-on	2	ST, SN (10-1:30)	SB/PPV	23	C3F8	No	Yes	Resight	FAX	phakic	20/30-2	20/63 -1	phakic	20/125 -1	phakic	20/30+2	PCIOL	372
Male	White	LAK	Yes	Yes	Yes	14	OD	OS	No	No	Yes	No	No	No	No	No	No	Yes	2017-09-14	Yes	2018-03-02	tear	1	1	SN	superior	No	No	No	No	Mac-off	2	ST, SN (9-3)	PPV	25	C3F8	No	Yes	Resight	FAX	phakic	HM	20/40	phakic	20/125	phakic	20/70	PCIOL	176
Male	Unavailable	JBM	No	No	No	2	OS	OD	CE/PCIOL, PPV/MP (for ERM)	CE/PCIOL, YAG	No	No	No	No	No	No	No	No	No	Yes	2015-11-13	hole (small hole)	1	1	S	superior	No	No	No	No	Mac-off	4	IN, SN, ST, IT (near total)	SB/PPV	25	C3F8	No	No	Resight	PFO	PCIOL	HM	20/300	PCIOL	20/125	PCIOL	20/100	PCIOL	841
Male	White	DMW	Unknown	Unknown	Unknown	Unknown	OD	OS	No	No	Yes	Yes	retinal tag SN	inferior cobblestoning	No	No	No	Yes	2017-02-01	No	No	tear	1	1	ST	superior	No	No	No	No	Mac-off	1	1	PPV	23	C3F8	No	No	Resight	FAX	phakic	LP	CF at 3'	phakic	20/100 -2	phakic	20/50	PCIOL	541
Male	White	JBM	No	Yes	No	4	OS	OD	CE/PCIOL	CE/PCIOL	No	No	No	No	No	Yes	2017-04-24	Yes	2017-03-28	No	No	tear	3	2	ST, IT	superior and inferior	tear	1	1	IT	Mac-off	3	SN, ST, IT (11-6)	PPV	25	C3F8	No	Yes	Resight	drainage retinotomy	PCIOL	HM	20/160 -1 +2	PCIOL	20/100 -1	PCIOL	20/100-1	PCIOL	800
Male	White	JBM	No	No	No	2	OS	OD	No	No	Yes	Yes	Νο	Νο	Yes (PVR Grade B)	No	Νο	Yes	2017-06-23	Yes	2018-06-25	tear	1	1	SN	superior	tear	4	3	IN, IT, ST	Mac-off	4	IN, SN, ST, IT (8-5)	PPV	25	C3F8	No	No	Resight	FAX	phakic	CF 3 FT	20/100 -1	phakic	20/100	phakic	20/63-1	PCIOL	512
Male	White	JBM	Unknown	Unknown	Unknown	Unknown	OD	OS	No	No	No	No	No	No	No	No	No	Yes	2017-03-25	No	No	tear	3	3	IT, ST, IN	superior and inferior	No	No	No	No	Mac-off	3	SN, IT, ST (2 RDs: one SN and one 6-10)	SB/PPV	25	C3F8	No	No	Resight	drainage retinotomy	phakic	20/500	20/125	phakic	20/100	phakic	20/80	phakic	575
Male	White	JBM	No	Yes	No	1	OD	OS	No	LASIK	No	No	No	RPE changes	No	No	No	No	No	No	No	tear, hole	2	2	SN, IT	superior and inferior	No	No	No	No	Mac-off	2	ST, SN (9-2:30)	PPV	25	C3F8	No	No	Resight	FAX	phakic	20/40	20/300	phakic	20/80	phakic	20/25 -2	PCIOL	219
Male	White	LAK	No	No	No	14	OS	OD	CE/SIOL	CE/SIOL	No	No	retinal folds	No	No	No	No	Yes	2017-01-05	Yes	2017-01-05	tear, hole	multiple, >3	3	IN, ST, IT	superior and inferior	tear	1	1	SN	Mac-off	2	ST, IT (1-4)	PPV	23	SF6	No	Yes	Resight	drainage retinotomy	Sulcus IOL	20 60-1	20/60 -1	Sulcus IOL	20/70 -1	Sulcus IOL	20/50	Sulcus IOL	408
Male	White	LAK	No	No	No	3	OS	OD	No	No	Yes	Yes	vit tufts IN	No	No	No	No	No	No	No	No	tear	1	1	ST	superior	hole	number not determined	2	SN, ST	Mac-off	3	SN, ST, IT (11-3:30)	PPV	23	C3F8	No	No	Resight	FAX	phakic	HM	20/50	phakic	20/70	phakic	20/30	PCIOL	330
Male	White	JBM	Yes	Yes	No	14	OS	OD	No	No	Yes	No	VH	CRA	No	No	No	Yes	2016-04-30	Yes	2018-01-03	tear	3	1	ST	superior	No	No	No	No	Mac-off	3	SN, ST, IT (11-5)	PPV	25	C3F8	No	No	Resight	FAX	phakic	HM	20/200 -1	phakic	20/70	phakic	20/50 +2	PCIOL	644
Male	White	JBM	No	Yes	No	4	OS	OD	No	No	No	No	No	No	No	No	No	Yes	2016-11-15	No	No	hole	5	3	SN, ST, IT	superior and inferior	No	No	No	No	Mac-off	2	SN, ST	PPV	25	SF6	No	No	Resight	FAX	phakic	CF	20/200	phakic	20/63-2	phakic	20/200	phakic	601
Female	White	JBM	No	Yes	No	7	OS	OD	No	No	No	No	vit tags sup, temporal choroidals	No	No	No	No	Yes	2016-10-25	No	No	tear, hole	2	2	ST, IT	superior and inferior	No	No	No	No	Mac-off	2	ST, IT (1-5)	PPV	25	C3F8	No	No	Resight	drainage retinotomy	phakic	20/60 -3	20/50 -2	phakic	20/63 +2	phakic	20/30-2	phakic	188
Male	White	JBM	Yes	No	No	7	OS	OD	No	No	Yes	Yes	No	No	Yes (PVR Grade B)	No	No	Yes	2017-05-11	No	No	tear, hole	multiple, >3	2	SN, ST	superior	No	No	No	No	Mac-on	2	SN, ST	PPV	23	C3F8	No	No	Resight	FAX	phakic	20/25 -1	20/63	phakic	20/63 -2	phakic	20/20	PCIOL	261
Male	Unavailable	JBM	Yes	No	No	4	OD	OS	No	No	No	No	No	No	Yes (PVR Grade B)	No	No	Yes	2017-07-14	Yes	2017-07-12	tear	1	1	IN	inferior	No	No	No	No	Mac-off	4	ST, SN, IN, IT	SB/PPV	25	C3F8	No	No	Resight	FAX	phakic	HM	20/600	phakic	20/600	phakic	20/100	PCIOL	523
Female	Black	LAK	Yes	Yes	No	7	OS	OD	No	No	Yes	No	No	No	No	No	No	No	No	No	No	hole	multiple, >3	3	ST, IT, IN	superior and inferior	No	No	No	No	Mac-off	2	ST, IT (12:30-6)	SB/PPV	23	C3F8	Yes	Yes	Resight	FAX	phakic	CF at 1 ft	20/125	phakic	20/60 -1	phakic	20/40-1	phakic	379
Female	Unavailable	JBM	Yes	Yes	No	5	OD	OS	No	No	Yes	Yes	VH	No	No	No	No	Yes	2017-03-25	Yes	2017-04-18	tear, hole	multiple, >3	3	IT, ST, SN	superior and inferior	hole	number not determined	not determined	not determined	Mac-off	2	IT, ST (8-12)	SB/PPV	25	C3F8	No	Yes	Resight	FAX	phakic	HM	CF @ 0.5 ft	phakic	20/60	phakic	20/30+1	PCIOL	480
Male	White	LAK	No	No	No	14	OD	OS	CE/SIOL	CE/SIOL	No	No	No	retinal folds	No	No	No	Yes	2017-01-05	s/p PPV	s/p PPV	tear	1	1	SN	superior	No	No	No	No	Mac-off	4	SN, ST, IT, IN	PPV	23	C3F8	No	Yes	Resight	FAX	Sulcus IOL	20/250	20/50 -1	Sulcus IOL	20/50 +2	Sulcus IOL	20/25+2	Sulcus IOL	1173
Female	White	JBM	Yes	Yes	No	6	OS	OD	No	No	Yes	No	No	No	No	No	No	Yes	2016-06-07	No	No	tear, hole	multiple, >3	2	ST, SN	superior	No	No	No	No	Mac-off	3	SN, ST, IT (11-4)	PPV	25	C3F8	Νο	No	Resight	FAX	phakic	HM	20/70	phakic	20/50	phakic	20/30	PCIOL	95
Female	White	JBM	Yes	Yes	No	2	OS	OD	No	No	Yes	Yes	No	No	No	No	No	Yes	2017-04-13	Yes	2017-04-13	tear	2	2	SN, ST	superior	No	No	No	No	Mac-on	2	SN, ST (10-2)	PPV	25	C3F8	No	No	Resight	FAX	phakic	20/20 -1	20/63 -1	phakic	20/40 -3	phakic	20/40-3	phakic	267
Male	Unavailable	DMW	No	No	No	30	OS	OD	No	No	Yes	No	No	No	No	Yes (ERM)	2017-06-19	Yes	2017-03-08	No	No	tear	1	1	ST	superior	tear	1	1	SN	Mac-on	2	ST, IT (12-4)	PPV	23	C3F8	No	Yes	Resight	FAX	phakic	20/30 +1	20/40	phakic	20/40 -2	phakic	20/20	phakic	346
Male	White	JBM	No	Yes	No	1	OD	OS	No	No	Yes	Yes	VH	drusen, RPE changes	No	No	No	Yes	2017-06-08	Yes	2017-10-26	tear	2	3	ST, IN, IT	superior and inferior	tear	1	1	ST	Mac-on	1	ST	PPV	25	C3F8	No	No	Resight	FAX	phakic	20/50 -3	20/30	phakic	20/40 -1	phakic	20/25-2/+2	PCIOL	427
Male	White	JBM	Yes	No	No	3	OS	OD	No	LR (lattice)	No	Yes	No	asteroid hyalosis	No	No	No	Yes	2016-09-30	Yes	2018-05-09	tear	2	3	IT, IN, ST	superior and inferior	No	No	No	No	Mac-on	3	IT, IN, SN (5-11)	PPV	25	C3F8	No	No	Resight	FAX	phakic	20/40 +2	20/40 +3	phakic	20/32 -1	phakic	20/20	PCIOL	476
Male	White	JBM	Yes	No	Yes	7	OS	OD	No	LR (for superior HST)	No	No	vit tags, meridional fold sup	No	No	No	No	Yes	2016-10-04	Yes	2016-10-04	tear	3	1	ST	superior	operculum	1	inferior at 6	inferior at 6	Mac-off	2	ST, IT (1-5)	PPV	25	C3F8	No	No	Resight	drainage retinotomy	phakic	CF 2 ft	20/30 -1	phakic	20/30 +2	phakic	20/20	PCIOL	517
Male	White	LAK	No	Yes	No	3	OS	OD	No	No	No	No	No	No	No	Yes (ERM)	2017-12-01	Yes	2017-10-21	No	No	tear	3	2	SN, ST	superior	No	No	No	No	Mac-off	2	SN, ST (11-2:30)	PPV	25	C3F8	No	Yes	Resight	FAX	phakic	20/20-1	20/25-2	phakic	20/30 -2	phakic	20/20-2	PCIOL	237
Female	White	DMW	No	Yes	No	14	OS	OD	No	LR X2 (retinal tear at edge of lattice, lattice with small amount of new fluid)	Yes	Yes	No	No	No	Yes (ERM)	2017-04-24	Yes	2015-10-23	Yes	2015-10-23	None	None	None	None		No	No	No	No	Mac-off	1	SN	PPV	23	C3F8	No	Yes	Resight	FAX	phakic	20/20	20/30 -2	phakic	20/30 -1 +2	phakic	20/20-3	PCIOL	118
Female	White	DMW	No	Yes	No	2	OS	OD	CE/PCIOL	CE/PCIOL	Yes	Yes	inferior cobblestoning	No	No	Yes (ERM)	2017-08-07	Yes	2016-12-05	Yes	2016-12-05	tear	2	2	SN, ST	superior	tear, hole	number not determined	2	ST, SN	Mac-on	2	SN, ST (10-2)	PPV	23	C3F8	No	Yes	Resight	FAX	PCIOL	20/25 -1	20/25 -2	PCIOL	20/30	PCIOL	20/25 +2	PCIOL	600
Male	Asian	LAK	Yes	Yes	No	2	OS	OD	No	No	Yes	Yes	No	No	Yes (PVR, early)	No	No	Yes	2016-04-25	Yes	2016-04-25	tear	3	1	ST	superior	No	No	No	No	Mac-off	3	SN, ST, IT (11-4)	PPV	23	C3F8	No	No	Resight	FAX	phakic	20/800	20/50	phakic	20/25 +2	phakic	20/40+2	phakic	496
Male	White	LAK	Yes	Yes	No	4	OD	OS	No	No	No	No	vitreoretinal tags ST	No	No	No	No	Yes	2016-11-25	No	No	hole	1	1	SN	superior	No	No	No	No	Mac-off	2	IT, ST (7-12)	PPV	25	C3F8	No	Yes	Resight	FAX	phakic	20/200	20/20	phakic	20/25	phakic	20/15-2	PCIOL	483
Male	White	JBM	No	Yes	No	7	OS	OD	CE/PCIOL	CE/PCIOL	Yes	Yes	CRA	CRA	No	No	No	Yes	2016-04-29	Yes	2016-04-29	tear	1	1	ST	superior	hole (atrophic)	few	data missing	data missing	Mac-off	3	SN, ST, IT (10-4)	PPV	25	C3F8	No	Yes	Resight	FAX	PCIOL	20/500	20/32	PCIOL	20/20-	PCIOL	20/20-	PCIOL	321
Male	White	DMW	Yes	Yes	No	2	OD	OS	CE/PCIOL	CE/PCIOL	No	No	pigmented areas inferiorly	lamellar hole	No	Yes (ERM)	2016-10-17	Yes	2016-08-03	No	No	tear	1	1	SN	superior	tear	1	1	ST	Mac-on	2	ST, SN	PPV	23	C3F8	No	Yes	BIOM	FAX	PCIOL	20/25 -1	20/30 +2	PCIOL	20/20 -3	PCIOL	20/25 +2	PCIOL	417
Female	White	JBM	Yes	Yes	No	7	OD	OS	No	No	No	No	drusen	drusen, RPE changes, vitreous veils	No	No	No	Yes	2017-08-24	Yes	2017-08-24	tear	1	1	SN	superior	No	No	No	No	Mac-on	1	SN	PPV	25	C3F8	No	No	Resight	FAX	phakic	20/20 -1	20/30 -2	phakic	20/150	phakic	20/20	PCIOL	653
Male	White	DMW	No	No	No	1	OS	OD	No	No	No	Yes	pigmentary changes	No	No	Yes (ERM)	2017-09-15	Yes	2016-06-18	Yes	2017-09-15	tear	3	3	SN, ST, IT	superior and inferior	No	No	No	No	Mac-off	3	SN, ST, IT (11-6)	PPV	23	C3F8	No	Yes	Resight	drainage retinotomy	phakic	HM	20/150	phakic	20/150	phakic	20/60-2	PCIOL	783
Male	White	JBM	No	Yes	No	14	OS	OD	No	No	No	No	drusen	drusen	No	No	No	Yes	2017-05-15	Yes	2017-05-14	tear, hole	2	2	SN, ST	superior	No	No	No	No	Mac-off	3	SN, ST, IT (11-4)	PPV	25	C3F8	No	Yes	Resight	FAX	phakic	HM	20/60 -2	phakic	20/100 -1	phakic	20/25 -1	PCIOL	454
[truncated: 1 more columns]
